# Supplementary material for: A Glimepiride-Metformin Multidrug Crystal: Synthesis, Crystal Structure Analysis, and Physicochemical Properties
Source: Molecules. 2019 Oct 21;24(20):3786. doi: 10.3390/molecules24203786 (PMC6832914; doi:10.3390/molecules24203786)
Supplement: Supplementary file 1 [file molecules-24-03786-s001.zip]

Archive with 15 entries (15 files):
- figure s1.tif
- figure1.tif
- figure2(a).tif
- figure2(b).tif
- figure3(a).tif
- figure3(b).tif
- figure3(c).tif
- figure4.tif
- figure5.tif
- figure6.tif
- figure7.tif
- figure8.tif
- figure9(a).tif
- figure9(b).tif
- figure9(c).tif
